# Supplementary material for: Mid-term outcomes of biventricular obstruction and left ventricular outflow tract obstruction after surgery correction in child and adolescent patients with hypertrophic cardiomyopathy
Source: PLoS One. 2018 Feb 6;13(2):e0192218. doi: 10.1371/journal.pone.0192218 (PMC5800690; doi:10.1371/journal.pone.0192218)
Supplement: S1 Dataset — (XLSX) [file pone.0192218.s001.xlsx]

## Sheet: 3BVOTOLVOTONOHCMchildren
Number	GroupT	Group	LGE	AgeatDiagnosis	GroupS	PreECG	PostECG	postoperativeventilationtime	sex	PostoperativeHospitalDays	chestPain	dyspnea	palpitation	growthRetardation	Murmur	symptom	syncope	NSVT	PreNYHA	LastNYHA	surgeryage	familyOfSCD	familyOfHCM	ConcomitantDisease	CAD	HBP	DB	Af	AVB	Sroke	MyocardialBridge	Aorticvalveregurgitation	TricuspidRegurgitation	Pulmonaryvalvestenosis	ASD	VSD	PDA	SBP	DBP	HR	Height	Weight	BSA	LVpatternobstruction	RVpatternobstruction	Cardiopulmonarybypass	Aorticcrossclamp	LVOTMyectomy	RVsurgery
1	1	1	0	2	1	sinus	III+RBBB	12.1	1	15	0	0	0	0	0	6	1	0	3	1	5	0	0	0	0	0	0	0	0	0	0	0	0	0	0	0	0	121	53	80	120	21	0.85	1	135	89	53	1	14
2	1	1	#NULL!	7	1	sinus	III	14.5	1	27	0	1	0	0	1	2,4M murmur	0	0	3	1	7	0	0	0	0	0	0	0	0	0	0	0	0	0	0	0	0	90	60	100	116	19.8	0.79	1	1	106	79	1	1
3	1	1	#NULL!	1	1	sinus	sinus	12	2	12	0	0	0	0	1	7mMurmur	0	0	2	1	1	0	0	1	0	0	0	0	0	0	0	0	0	0	1	0	0	80	43	132	60	8	0.3155	1	13	168	109	1	1334
4	1	1	#NULL!	1	1	sinus	sinus	#NULL!	1	22	0	0	0	0	1	1M murmur,2,4,6	1	0	4	1	1.5	0	0	0	0	0	0	0	0	0	0	0	0	0	0	0	0	90	60	150	76	10.4	0.44	13	1235	145	99	13	134
5	1	1	#NULL!	3	1	sinus	sinus	15	1	14	0	0	0	0	1	MURMUR	0	0	2	1	3	1	1	0	0	0	0	0	0	0	0	0	0	0	0	0	0	102	64	108	100	16	0.6619	1	13	116	75	1	134
6	1	1	#NULL!	1	1	sinus	sinus	24	2	62	0	0	0	1	0	8	0	0	1	1	0.7	0	0	1	0	0	0	0	0	0	0	0	0	0	0	0	1	85	50	130	58	4.3	0.26	12	123	295	54	1	123
7	1	1	#NULL!	1	1	sinus	sinus	27.5	2	7	0	1	0	0	0	2	0	0	3	0.01	4	0	0	1	0	0	0	0	0	0	0	0	0	0	1	0	0	90	57	110	104	15	0.67	1	12	108	66	1	123
8	1	1	1	9	1	sinus	LBBB	9	1	6	0	1	0	0	0	2	0	0	4	1	14	0	0	0	0	0	0	0	0	0	0	0	0	0	0	0	0	110	65	70	164	63	1.69	13	15	121	64	13	14
9	1	1	#NULL!	1	1	sinus	RBBB	14	1	7	0	1	0	0	0	2	0	0	3	2	11	0	0	0	0	0	0	0	0	0	0	0	0	0	0	0	0	95	63	100	135	21	0.94	1	12	127	86	1	12
10	1	1	1	12	1	sinus	RBBB	18.5	1	7	0	0	0	0	0	6	1	0	3	1	15	0	0	0	0	0	0	0	0	0	1	0	0	0	0	0	0	109	64	83	165	51	1.53	1	13	118	89	1	1
11	1	1	0	6	1	sinus	III+RBBB	21.5	2	13	0	1	0	0	0	2	0	0	4	1	15	0	0	0	0	0	0	0	0	0	0	0	0	0	0	0	0	87	47	87	141	36.4	1.17	1	12	84	43	1	1
12	1	2	1	14	1	sinus	LBBB	17.3	2	12	0	1	0	0	0	2	0	0	4	1	#NULL!	1	1	0	0	0	0	0	0	0	0	0	0	0	0	0	0	126	70	70	174	65.5	1.77	13	1	389	241	13	0
13	1	2	1	3	1	sinus	sinus	13.6	1	16	0	1	0	0	0	2	0	0	3	1	21	0	0	0	0	0	0	0	0	0	0	0	0	0	0	0	0	126	70	78	161	69	1.7	1	1	143	80	1	0
14	1	2	#NULL!	13	1	sinus	sinus	12	1	6	1	0	0	0	0	1	0	0	3	1	16	0	0	0	0	0	0	0	0	0	0	0	0	0	0	0	0	120	70	78	148	38	1.74	1	0	74	45	1	0
15	1	3	1	14	#NULL!			#NULL!	1	#NULL!	0	1	0	0	0	2	0	0	2	2	#NULL!	0	0	0	0	0	0	0	0	0	0	0	0	0	0	0	0	120	64	77	168	55	1.6	1	1	#NULL!	#NULL!	#NULL!	#NULL!
16	1	3	1	1	#NULL!			#NULL!	1	#NULL!	0	0	0	1	0	8	0	0	1	2	#NULL!	0	0	0	0	0	0	0	0	0	0	0	0	0	0	0	0	94	63	124	69	7.4	0.37	1	1	#NULL!	#NULL!	#NULL!	#NULL!
17	1	3	1	0.6	#NULL!			#NULL!	2	#NULL!	0	0	0	0	1	6M murmur	0	0	1	2	#NULL!	0	0	1	0	0	0	0	0	0	0	0	0	0	1	0	0	86	59	118	96.5	18	0.69	1	15	#NULL!	#NULL!	#NULL!	#NULL!
18	1	3	0	5	#NULL!			#NULL!	2	#NULL!	0	0	0	0	1	6M murmur,retardation	0	0	1	1	#NULL!	0	0	0	0	0	0	0	0	0	0	0	0	0	0	0	0	105	70	75	106	18	0.72	12	1	#NULL!	#NULL!	#NULL!	#NULL!
19	1	3	1	1	#NULL!			#NULL!	2	#NULL!	1	0	1	0	0	13	0	0	4	2	#NULL!	0	0	0	0	0	0	0	0	0	0	0	0	0	0	0	0	90	60	59	165	47	1.46	1	25	#NULL!	#NULL!	#NULL!	#NULL!
20	1	3	#NULL!	17	#NULL!			#NULL!	1	#NULL!	0	1	1	0	0	23	0	0	3	2	#NULL!	0	0	1	0	0	0	1	0	0	0	0	0	0	0	0	0	120	60	54	178	88	2.08	1	13	#NULL!	#NULL!	#NULL!	#NULL!
21	1	3	1	4	#NULL!			#NULL!	2	#NULL!	0	0	0	0	1	4Y muurmur	0	0	1	2	#NULL!	0	0	0	0	0	0	0	0	0	0	0	0	0	0	0	0	104	56	100	105	15	0.66	1	1	#NULL!	#NULL!	#NULL!	#NULL!
22	2	4	0	10	2	sinus	LBBB	25	1	7	0	1	0	0	0	2	0	0	2	1	12	1	0	0	0	0	0	0	0	0	0	0	0	0	0	0	0	120	67	90	173	80.4	1.93152	1	0	98	55	1	0
23	2	4	1	3	2	sinus	sinus	31	2	5	1	0	0	0	0	12	0	0	3	1	12	0	0	0	0	0	0	0	0	0	0	0	0	0	0	0	0	134	66	80	161	65	1.6612	1	0	111	68	1	0
24	2	4	1	10	2	Sinus	Sinus	12.5	1	8	0	1	0	0	0	2	0	0	3	1	19	0	0	0	0	0	0	0	0	0	0	0	0	0	0	0	0	120	80	84	185	90	2.15	13	0	109	62	13	0
25	2	4	1	12	2	sinus	sinus	11.5	1	7	0	0	0	0	0	6	1	1	2	1	15	0	0	0	0	0	0	0	0	0	0	0	0	0	0	0	0	90	60	90	160	49	1.4503	1	0	83	49	1	0
26	2	4	#NULL!	1	2	sinus	sinus	26.2	1	#NULL!	0	0	0	0	1	1M murmur,8	0	0	2	1	1.4	0	0	0	0	0	0	0	0	0	0	0	0	0	0	0	0	84	50	120	70	8.6	0.38	13	0	44	30	13	0
27	2	4	#NULL!	2	2	sinus	sinus	19	2	9	0	0	0	0	0	0	0	0	1	1	2.9	0	0	1	0	0	0	0	0	0	0	0	0	0	1	0	0	90	60	102	94	15.5	0.62	1	0	54	38	1	0
28	2	4	#NULL!	4	2	sinus	sinus	14.2	1	7	0	0	0	0	1	6M murmur	0	0	2	1	4	0	0	1	0	0	0	0	0	0	0	0	0	0	1	0	0	100	62	100	110	18.5	0.75	12	0	81	58	1	0
29	2	4	#NULL!	10	2	Sinus	Sinus	10.5	1	6	0	1	0	0	0	2	0	0	2	1	11	0	0	0	0	0	0	0	0	0	0	0	0	0	0	0	0	145	80	110	171	75	1.84	12	0	79	58	1	0
30	2	4	#NULL!	2	2	Sinus	Lbbb	13.3	1	7	0	0	0	0	1	2Y muemur	0	0	1	1	5	1	0	0	0	0	0	0	0	0	0	0	0	0	0	0	0	110	60	98	115	27	0.92	13	0	173	89	13	0
31	2	4	#NULL!	6	2	sinus	sinus	18	2	7	0	0	0	0	1	6Y murmur	0	0	1	1	6	0	0	0	0	0	0	0	0	0	0	0	0	0	0	0	0	105	70	120	145	38.3	1.22	1	0	47	36	1	0
32	2	4	#NULL!	1	2	sinus	sinus	18.7	1	8	0	0	0	0	1	1Y murmur	0	0	1	2	7	0	0	0	0	0	0	0	0	0	0	0	0	0	0	0	0	96	55	92	116	21.8	0.83	1	0	132	54	1	0
33	2	4	#NULL!	4	2	sinus	sinus	19.3	1	12	0	0	0	0	1	4Y murmur	0	0	1	1	8	0	0	0	0	0	0	0	0	0	0	0	0	0	0	0	0	98	45	100	130	23.3	0.93	1	0	149	34	13	0
34	2	4	#NULL!	3	2	sinus	sinus	17	1	10	0	1	0	0	0	2	0	0	2	1	3	0	0	0	0	0	0	0	0	0	0	0	0	0	0	0	0	105	44	80	94	14	0.5997	1	0	180	83	1	0
35	2	4	#NULL!	3	2	sinus	sinus	12	1	10	0	0	0	0	1	MURMUR	0	0	1	1	3	0	0	0	0	0	0	0	0	0	0	0	0	0	0	0	0	90	60	106	98	16	0.6497	13	0	99	76	13	0
36	2	4	#NULL!	18	2	Sinus	Sinus	13.5	2	6	0	0	0	0	1	15Y murmur,2	0	0	2	1	21	0	0	0	0	0	0	0	0	0	0	0	0	0	0	0	0	106	58	75	160	46	1.42	1	0	68	42	1	0
37	2	4	#NULL!	18	2	SINUS	lbbb	8	1	7	0	0	0	0	0	6	1	1	3	1	19	0	0	0	0	0	0	0	0	0	0	0	0	0	0	0	0	96	56	79	170	66	1.7289	1	0	85	65	1	0
38	2	5	#NULL!	2	#NULL!			#NULL!	1	#NULL!	0	0	0	0	1	2Y murmur	0	0	1	1	#NULL!	0	1	0	0	0	0	0	0	0	0	0	0	0	0	0	0	105	45	122	90	14	0.59	1	0	#NULL!	#NULL!	#NULL!	#NULL!
39	2	5	1	9	#NULL!			#NULL!	1	#NULL!	0	0	0	0	1	9Y murmur	0	0	#NULL!	2	#NULL!	0	1	0	0	0	0	0	0	0	0	0	0	0	0	0	0	115	60	80	160	48	0.89	12	0	#NULL!	#NULL!	#NULL!	#NULL!
40	2	5	#NULL!	0.9	#NULL!			#NULL!	2	#NULL!	0	0	0	0	1	3M murmur	0	0	1	2	#NULL!	0	1	0	0	0	0	0	0	0	0	0	0	0	0	0	0	94	58	125	60	8	0.36	1	0	#NULL!	#NULL!	#NULL!	#NULL!
41	2	5	#NULL!	16	#NULL!			#NULL!	2	#NULL!	0	1	1	0	0	236	1	0	2	1	#NULL!	0	0	0	0	0	0	0	3	0	0	0	0	0	0	0	0	100	60	32	155	50	1.46	12	0	#NULL!	#NULL!	#NULL!	#NULL!
42	2	5	#NULL!	2	#NULL!			#NULL!	2	#NULL!	0	0	0	0	1	2Y murmue	0	0	2	2	#NULL!	0	0	0	0	0	0	0	0	0	0	0	0	0	0	0	0	94	54	108	92	15	0.62	1	0	#NULL!	#NULL!	#NULL!	#NULL!
43	2	5	1	0.7	#NULL!			#NULL!	1	#NULL!	0	0	0	0	1	5M murmur	0	0	1	2	#NULL!	0	0	0	0	0	0	0	0	0	0	0	0	0	0	0	0	80	45	135	65	6	0.33	1	0	#NULL!	#NULL!	#NULL!	#NULL!
44	2	5	#NULL!	18	#NULL!			#NULL!	1	#NULL!	0	1	0	0	0	2	0	0	3	3	#NULL!	0	0	0	0	0	0	0	0	0	1	0	0	0	0	0	0	130	60	70	185	92.5	2.18	0	0	#NULL!	#NULL!	#NULL!	#NULL!
45	2	5	#NULL!	5	#NULL!			#NULL!	1	#NULL!	0	0	0	0	1	5Y murmur	0	0	1	2	#NULL!	0	0	0	0	0	0	0	0	0	0	0	0	0	0	0	0	95	46	92	113	18	0.75	1	0	#NULL!	#NULL!	#NULL!	#NULL!
46	2	5	1	3	#NULL!			#NULL!	1	#NULL!	0	0	0	0	1	3Y murmur	0	0	1	2	#NULL!	0	0	0	0	0	0	0	0	0	0	0	0	0	0	0	0	115	60	82	136	31.5	1.09	1	0	#NULL!	#NULL!	#NULL!	#NULL!
47	2	5	#NULL!	1	#NULL!			#NULL!	2	#NULL!	0	0	0	0	1	4M murmur,2	0	0	2	3	#NULL!	0	0	0	0	0	0	0	0	0	0	0	0	0	0	0	0	96	40	124	80	10	0.47	1	0	#NULL!	#NULL!	#NULL!	#NULL!
48	2	5	1	9	#NULL!			#NULL!	1	#NULL!	0	1	0	0	0	2	0	0	4	4	#NULL!	0	0	0	0	0	0	0	0	0	0	0	0	0	0	0	0	134	71	94	165	95	2.08	1	0	#NULL!	#NULL!	#NULL!	#NULL!
49	3	6	1	19	#NULL!			#NULL!	2	#NULL!	0	1	0	0	0	2	0	0	1	1	#NULL!	1	1	0	0	0	0	0	0	0	0	0	0	0	0	0	0	90	60	69	164	50	1.5	0	0	#NULL!	#NULL!	#NULL!	#NULL!
50	3	6	#NULL!	17	#NULL!			#NULL!	1	#NULL!	0	1	0	0	0	2	0	0	2	1	#NULL!	1	1	0	0	0	0	0	0	0	0	0	0	0	0	0	0	120	70	60	183	65	1.81	0	0	#NULL!	#NULL!	#NULL!	#NULL!
51	3	6	0	4	#NULL!			#NULL!	1	#NULL!	1	0	0	0	0	1	0	0	2	2	5	0	1	0	0	0	0	0	0	0	0	0	0	0	0	0	0	106	67	90	111	19	0.76	0	0	#NULL!	#NULL!	#NULL!	#NULL!
52	3	6	1	8	#NULL!			#NULL!	1	#NULL!	0	1	0	0	0	2	0	0	3	2	#NULL!	0	0	0	0	0	0	0	0	0	0	0	0	0	0	0	0	119	67	100	140	43.5	1.3	0	0	#NULL!	#NULL!	#NULL!	#NULL!
53	3	6	#NULL!	11	#NULL!			#NULL!	1	#NULL!	0	0	0	0	0	6,宽QRS,预激	1	0	2	2	#NULL!	0	0	1	0	0	0	1	0	0	0	0	0	0	0	0	0	110	60	60	170	58.5	1.66	0	0	#NULL!	#NULL!	#NULL!	#NULL!
54	3	6	1	7	#NULL!			#NULL!	2	#NULL!	1	0	0	0	0	1	0	0	3	2	#NULL!	0	0	0	0	0	0	0	0	0	0	0	0	0	0	0	0	110	54	78	148	33.5	1.17	0	0	#NULL!	#NULL!	#NULL!	#NULL!
55	3	6	1	13	#NULL!			#NULL!	1	#NULL!	0	1	0	0	0	2	0	0	2	1	#NULL!	0	0	0	0	0	0	0	0	0	0	0	0	0	0	0	0	110	68	92	170	52	1.56	0	0	#NULL!	#NULL!	#NULL!	#NULL!
56	3	6	#NULL!	1	#NULL!			#NULL!	1	#NULL!	0	0	0	0	1	1m murnur	0	0	1	2	#NULL!	0	0	0	0	0	0	0	0	0	0	0	0	0	0	0	0	125	52	80	114	26	0.9	0	0	#NULL!	#NULL!	#NULL!	#NULL!
57	3	6	#NULL!	0.5	#NULL!			#NULL!	1	#NULL!	0	0	0	0	1	5M murmur	0	0	1	1	#NULL!	0	0	1	0	0	0	0	0	0	0	0	0	0	0	0	1	95	70	90	56	6	0.3	0	0	#NULL!	#NULL!	#NULL!	#NULL!
58	3	6	1	9	#NULL!			#NULL!	2	#NULL!	1	0	0	0	0	1	0	0	2	1	#NULL!	0	0	0	0	0	0	0	0	0	0	0	0	0	0	0	0	105	65	77	154	46.5	1.41	0	0	#NULL!	#NULL!	#NULL!	#NULL!
59	3	6	1	15	#NULL!			#NULL!	#NULL!	#NULL!	0	0	0	0	0	0	0	0	1	1	#NULL!	0	0	1	0	1	0	0	0	0	0	0	0	0	0	0	0	125	65	77	170	55	1.63	0	0	#NULL!	#NULL!	#NULL!	#NULL!
60	3	6	1	13	#NULL!			#NULL!	1	#NULL!	1	0	0	0	0	1	0	0	2	1	#NULL!	0	0	0	0	0	0	0	0	0	0	0	0	0	0	0	0	100	60	59	175	80	1.97	0	0	#NULL!	#NULL!	#NULL!	#NULL!
61	3	6	1	12	#NULL!			#NULL!	1	#NULL!	0	0	0	0	1	1M murmur,2	0	0	3	2	#NULL!	0	0	1	0	0	0	0	0	0	0	0	0	0	1	0	0	100	60	75	136	22	0.91	0	0	#NULL!	#NULL!	#NULL!	#NULL!
62	3	6	#NULL!	11	#NULL!			#NULL!	1	#NULL!	0	0	0	0	0	6	1	0	1	1	#NULL!	0	0	0	0	0	0	0	0	0	0	0	0	0	0	0	0	110	70	68	171	75	1.88	0	0	#NULL!	#NULL!	#NULL!	#NULL!
63	3	6	1	9	#NULL!			#NULL!	1	#NULL!	0	0	1	0	0	36,WPW.LGL,射频	1	0	2	2	12	0	0	0	0	0	0	0	0	0	1	0	0	0	0	0	0	110	80	76	153	42.5	1.34	0	0	#NULL!	#NULL!	#NULL!	#NULL!
64	3	6	1	8	#NULL!			#NULL!	2	#NULL!	0	1	0	0	0	2	0	0	2	1	8	0	0	0	0	0	0	0	0	0	0	0	0	0	0	0	0	117	49	77	134	26	0.98	0	0	#NULL!	#NULL!	#NULL!	#NULL!
65	3	6	1	4	#NULL!			#NULL!	2	#NULL!	0	1	0	0	0	2,6,肺动脉高压	1	0	3	1	#NULL!	0	0	1	0	0	0	0	0	0	0	0	0	0	1	0	0	100	50	57	165	42	1.43	0	0	#NULL!	#NULL!	#NULL!	#NULL!
66	3	6	#NULL!	4	#NULL!			#NULL!	1	#NULL!	0	0	0	0	0	0	0	0	1	1	#NULL!	0	0	0	0	0	0	0	0	0	0	0	#NULL!	0	0	0	0	99	55	93	107	19	0.75	0	0	#NULL!	#NULL!	#NULL!	#NULL!
67	3	6	#NULL!	3	#NULL!			#NULL!	1	#NULL!	0	1	0	0	0	2	0	0	2	2	#NULL!	0	0	0	0	0	0	0	0	0	0	0	0	0	0	0	0	116	70	110	94	13	0.58	0	0	#NULL!	#NULL!	#NULL!	#NULL!
68	3	6	0	2	#NULL!			#NULL!	1	#NULL!	0	0	0	0	0	0	0	0	1	1	#NULL!	0	0	1	0	0	0	0	0	0	0	0	0	0	0	0	1	90	50	102	89	12.5	0.55	0	0	#NULL!	#NULL!	#NULL!	#NULL!
69	3	6	#NULL!	0.3	#NULL!			#NULL!	1	#NULL!	0	0	0	0	0	0	0	0	1	1	#NULL!	0	0	0	0	0	0	0	0	0	0	0	0	0	0	0	0	90	60	110	66	8.9	0.4	2	0	#NULL!	#NULL!	#NULL!	#NULL!
70	3	6	#NULL!	12	#NULL!			#NULL!	1	#NULL!	0	1	0	0	0	2,9	0	1	2	1	#NULL!	1	1	0	0	0	0	0	0	0	0	0	0	0	0	0	0	120	70	60	180	85	2.06	0	0	#NULL!	#NULL!	#NULL!	#NULL!
71	3	6	#NULL!	19	#NULL!			#NULL!	1	#NULL!	0	1	0	0	0	2	0	0	3	2	#NULL!	0	0	0	0	0	0	0	0	0	0	0	0	0	0	0	0	100	60	76	184	70	1.89	0	0	#NULL!	#NULL!	#NULL!	#NULL!
72	3	6	#NULL!	18	#NULL!			#NULL!	2	#NULL!	0	1	0	0	0	267	1	0	3	3	21	0	0	1	0	0	0	1	0	0	0	0	0	0	0	0	0	105	70	50	160	70	1.76	0	0	#NULL!	#NULL!	#NULL!	#NULL!
[truncated: 69 more columns]
